# Supplementary material for: Terrestrial Animal Source Foods and Health Outcomes for Those with Special Nutrient Needs in the Life Course
Source: Nutrients. 2024 Sep 24;16(19):3231. doi: 10.3390/nu16193231 (PMC11478082; doi:10.3390/nu16193231)
Supplement: Supplementary file 1 [file nutrients-16-03231-s001.zip]

Archive with 1 entries (1 files):
- nutrients-3161525-supplementary.pdf
